# Supplementary material for: Steroid Biosynthesis Pathway Counteracts Iron Overload-Induced Ferroptosis in Mouse Granulosa Cells
Source: Biology (Basel). 2026 Jul 17;15(14):1182. doi: 10.3390/biology15141182 (PMC13405594; doi:10.3390/biology15141182)
Supplement: Supplementary file 1 [file biology-15-01182-s001.zip]

Archive with 1 entries (1 files):
- biology-4415711-supplementary.pdf
